# Supplementary material for: Multiomic Analyses Reveal Brainstem Metabolic Changes in a Mouse Model of Dravet Syndrome
Source: Cells. 2025 Dec 30;15(1):67. doi: 10.3390/cells15010067 (PMC12785442; doi:10.3390/cells15010067)
Supplement: Supplementary file 1 [file cells-15-00067-s001.zip]

Archive with 2 entries (2 files):
- cells-3906916-supplementary.pdf
- Table S1 - Proteomics Data .pdf
